# Supplementary material for: Cold Acclimation and Deacclimation of Winter Oilseed Rape, with Special Attention Being Paid to the Role of Brassinosteroids
Source: Int J Mol Sci. 2024 May 30;25(11):6010. doi: 10.3390/ijms25116010 (PMC11172585; doi:10.3390/ijms25116010)
Supplement: Supplementary file 1 [file ijms-25-06010-s001.zip]

Archive with 2 entries (2 files):
- ijms-3002514-supplementary figures.pdf
- ijms-3002514-supplementary Table S1.pdf
